# Supplementary material for: Tracking Major Sources of Water Contamination Using Machine Learning
Source: Front Microbiol. 2021 Jan 20;11:616692. doi: 10.3389/fmicb.2020.616692 (PMC7854693; doi:10.3389/fmicb.2020.616692)
Supplement: Supplementary file 1 [file Data_Sheet_1.CSV]

StationID	Date	Water_method1	Developed_method1	Barren_method1	Forest_method1	Shrub_method1	Grassland_method1	Agriculture_method1	Wetland_method1	Water_method2	Developed_method2	Barren_method2	Forest_method2	Shrub_method2	Grassland_method2	Agriculture_method2	Wetland_method2	Bird_source	Dog_source	Horse_source	Animal_source	Pig_source	Ruminant_source	Human_source	Nonhuman_source	Precipitation_mm	Temperature_c	Elevation	Flow_accumulation	Label
1	12/9/2011	0.0001	0.397	0.0007	0.0018	0.0093	0.5351	0.0535	0.0024	0.0015	0.0956	0	0.0041	0.0307	0.864	0	0.0042	0.01	0	0	0	0	0	0.02	0.01	0	7.33	30	568.6	1
1	1/21/2012	0.0001	0.397	0.0007	0.0018	0.0093	0.5351	0.0535	0.0024	0.0015	0.0956	0	0.0041	0.0307	0.864	0	0.0042	0	0	0.02	0.15	0.02	0.11	0.03	0.15	72.64	10.89	30	568.6	0
2	12/9/2011	0	0.8524	0	0.0004	0.0012	0.1212	0.0239	0.0007	0.0004	0.4344	0	0.1205	0.08	0.3126	0.0454	0.0067	0	0	0	0	0	0	0.01	0	0	7.28	30	17.5	1
2	1/21/2012	0	0.8524	0	0.0004	0.0012	0.1212	0.0239	0.0007	0.0004	0.4344	0	0.1205	0.08	0.3126	0.0454	0.0067	0	0.03	0	0.13	0	0.1	0.01	0.13	68.07	11.06	30	17.5	0
3	12/9/2011	0.0109	0.2019	0.0011	0.0059	0.0229	0.499	0.2263	0.032	0.001	0.125	0	0.0176	0.0817	0.7552	0	0.0194	0.01	0	0.01	0.03	0.01	0.01	0.04	0.04	0	7.33	32	305.06	0
3	1/21/2012	0.0109	0.2019	0.0011	0.0059	0.0229	0.499	0.2263	0.032	0.001	0.125	0	0.0176	0.0817	0.7552	0	0.0194	0.01	0	0.02	0.2	0.01	0.17	0.02	0.21	72.64	10.89	32	305.06	0
4	1/21/2012	0.0004	0.6795	0	0.0021	0.0019	0.1242	0.1832	0.0088	0.0025	0.0693	0	0.0744	0.155	0.6168	0.0766	0.0054	0	0	0.01	0.06	0	0.05	0.02	0.06	74.42	10.94	35	0.39	0
4	3/5/2012	0.0004	0.6795	0	0.0021	0.0019	0.1242	0.1832	0.0088	0.0025	0.0693	0	0.0744	0.155	0.6168	0.0766	0.0054	0.01	0	0	0.02	0.01	0.01	0.02	0.03	0	13.72	35	0.39	0
5	12/9/2011	0.0269	0.2592	0.0029	0.0115	0.0496	0.4502	0.1501	0.0497	0	0.0902	0	0.0494	0.1526	0.6846	0	0.0232	0	0	0	0	0	0	0.01	0	0	7.5	26	12.5	1
5	1/21/2012	0.0269	0.2592	0.0029	0.0115	0.0496	0.4502	0.1501	0.0497	0	0.0902	0	0.0494	0.1526	0.6846	0	0.0232	0	0	0	0.17	0	0.17	0.03	0.17	77.98	10.61	26	12.5	0
6	8/18/2011	0.0031	0.4152	0	0.0185	0.0286	0.182	0.328	0.0247	0.0019	0.5147	0	0.0072	0.0118	0.1443	0.3127	0.0076	0.01	0	0	0	0	0	0.01	0.01	0	18.83	20	12.18	0
6	10/5/2011	0.0031	0.4152	0	0.0185	0.0286	0.182	0.328	0.0247	0.0019	0.5147	0	0.0072	0.0118	0.1443	0.3127	0.0076	0.01	0	0	0	0	0	0.03	0.01	25.91	14.33	20	12.18	1
7	3/6/2013	0.0001	0.0871	0.0024	0.618	0.1411	0.1514	0	0	0.0033	0.111	0.0041	0.4232	0.1749	0.2834	0	0	0.01	0.01	0	0.01	0	0	0.04	0.02	29.46	7.22	145	2.48	1
7	3/20/2013	0.0001	0.0871	0.0024	0.618	0.1411	0.1514	0	0	0.0033	0.111	0.0041	0.4232	0.1749	0.2834	0	0	0.03	0.01	0	0.01	0	0	0.02	0.04	17.78	10.83	145	2.48	0
8	1/21/2012	0.0378	0.2157	0	0.034	0.0509	0.1239	0.5187	0.0191	0	0.4007	0	0.0041	0.0032	0.2029	0.3887	0.0003	0	0	0	0.02	0	0.02	0.01	0.02	85.6	10.5	17	28.24	0
8	3/5/2012	0.0378	0.2157	0	0.034	0.0509	0.1239	0.5187	0.0191	0	0.4007	0	0.0041	0.0032	0.2029	0.3887	0.0003	0.01	0	0	0	0	0	0.02	0.01	0	14.11	17	28.24	1
9	8/18/2011	0	0.9846	0	0.0012	0.0014	0.0115	0	0.0014	0.0033	0.2608	0.0001	0.3414	0.1842	0.1976	0.01	0.0026	0	0	0	0	0	0	0.01	0	0	18.94	48	3.5	1
9	10/5/2011	0	0.9846	0	0.0012	0.0014	0.0115	0	0.0014	0.0033	0.2608	0.0001	0.3414	0.1842	0.1976	0.01	0.0026	0.01	0	0	0	0	0	0.03	0.01	23.11	13.94	48	3.5	1
10	12/9/2011	0.009	0.3779	0	0.0073	0.0083	0.1653	0.4315	0.0007	0.0044	0.7645	0	0.0236	0.017	0.0819	0.1077	0.001	0.01	0	0.01	0.01	0	0	0.26	0.02	0	7.61	19	13.76	1
10	1/21/2012	0.009	0.3779	0	0.0073	0.0083	0.1653	0.4315	0.0007	0.0044	0.7645	0	0.0236	0.017	0.0819	0.1077	0.001	0.01	0	0.01	0.12	0.01	0.1	0.09	0.13	77.22	11	19	13.76	0
11	12/9/2011	0.0113	0.6983	0	0.0008	0.0013	0.189	0.0966	0.0027	0.0028	0.8489	0	0.0364	0.0251	0.0565	0.0294	0.0008	0	0	0	0	0	0	0.01	0	0	7.67	27	8.86	1
11	1/21/2012	0.0113	0.6983	0	0.0008	0.0013	0.189	0.0966	0.0027	0.0028	0.8489	0	0.0364	0.0251	0.0565	0.0294	0.0008	0.02	0.04	0	0.04	0	0	0.05	0.06	72.9	11	27	8.86	0
12	8/16/2011	0.0986	0.0804	0.0103	0.2431	0.1611	0.3596	0	0.0469	0.0233	0.0367	0.002	0.6351	0.1033	0.1707	0	0.0289	0.08	0.01	0.01	0.04	0.01	0.01	0.02	0.12	0	15.17	0	618.88	0
12	10/6/2011	0.0986	0.0804	0.0103	0.2431	0.1611	0.3596	0	0.0469	0.0233	0.0367	0.002	0.6351	0.1033	0.1707	0	0.0289	0.01	0	0	0.01	0	0.01	0.08	0.02	5.33	13.11	0	618.88	1
13	8/18/2011	0.0119	0.3948	0.001	0.2692	0.144	0.1762	0	0.0029	0.0004	0.048	0	0.6159	0.2423	0.093	0	0.0002	0.01	0	0	0	0	0	0.01	0.01	0	19.17	102	228.52	0
14	10/5/2011	0	0.0211	0	0.8204	0.0724	0.0861	0	0	0	0.0211	0	0.8204	0.0724	0.0861	0	0	0.01	0	0	0	0	0	0.01	0.01	33.53	14.33	201	10.83	0
14	12/3/2012	0	0.0211	0	0.8204	0.0724	0.0861	0	0	0	0.0211	0	0.8204	0.0724	0.0861	0	0	0.03	0	0.01	0.02	0	0.01	0.01	0.05	5.84	10.78	201	10.83	0
15	12/3/2012	0.0044	0.0556	0.0041	0.8637	0.0506	0.0111	0	0.0105	0.0044	0.0556	0.0041	0.8637	0.0506	0.0111	0	0.0105	0.01	0	0	0	0	0	0.01	0.01	5.33	10.61	199	3.84	0
15	4/4/2013	0.0044	0.0556	0.0041	0.8637	0.0506	0.0111	0	0.0105	0.0044	0.0556	0.0041	0.8637	0.0506	0.0111	0	0.0105	0	0	0	0	0	0	0.01	0	21.59	14.61	199	3.84	1
16	8/16/2011	0.0263	0.1586	0.0041	0.7752	0.0106	0.0075	0	0.0177	0.0009	0.0575	0.0011	0.7113	0.1238	0.102	0	0.0034	0.01	0	0	0.01	0	0.01	0.01	0.02	0	18.28	17	1365.85	0
16	10/6/2011	0.0263	0.1586	0.0041	0.7752	0.0106	0.0075	0	0.0177	0.0009	0.0575	0.0011	0.7113	0.1238	0.102	0	0.0034	0.01	0	0	0	0	0	0.01	0.01	5.84	13.11	17	1365.85	0
17	12/3/2012	0.0154	0.0568	0.0041	0.8891	0.0225	0.0078	0	0.0042	0.0154	0.0568	0.0041	0.8891	0.0225	0.0078	0	0.0042	0	0	0.01	0.01	0	0	0.81	0.01	5.33	10.61	163	6.42	1
18	12/3/2012	0.0075	0.0332	0.0049	0.9227	0.018	0.0111	0	0.0027	0.0075	0.0332	0.0049	0.9227	0.018	0.0111	0	0.0027	0.02	0.01	0.02	0.03	0	0	0.01	0.05	5.84	10.78	200	0.02	0
18	3/20/2013	0.0075	0.0332	0.0049	0.9227	0.018	0.0111	0	0.0027	0.0075	0.0332	0.0049	0.9227	0.018	0.0111	0	0.0027	0.05	0	0.01	0.02	0	0.01	0.02	0.07	16.26	11.06	200	0.02	0
18	4/4/2013	0.0075	0.0332	0.0049	0.9227	0.018	0.0111	0	0.0027	0.0075	0.0332	0.0049	0.9227	0.018	0.0111	0	0.0027	0.02	0	0.01	0.02	0	0.01	0.01	0.04	22.35	15.28	200	0.02	0
19	3/6/2013	0.0285	0.1503	0.0041	0.7832	0.0076	0.0087	0	0.0176	0.0285	0.1503	0.0041	0.7832	0.0076	0.0087	0	0.0176	0.01	0	0.01	0.02	0	0.01	0.02	0.03	29.21	7.61	22	13.99	0
20	8/18/2011	0	0.2621	0.0028	0.4697	0.0809	0.1801	0	0.0044	0.0009	0.1405	0.0013	0.2789	0.1398	0.3808	0.0491	0.0088	0.01	0	0	0	0	0	0.02	0.01	0	18.89	24	468.9	1
20	10/5/2011	0	0.2621	0.0028	0.4697	0.0809	0.1801	0	0.0044	0.0009	0.1405	0.0013	0.2789	0.1398	0.3808	0.0491	0.0088	0	0	0	0	0	0	0.01	0	31.24	14.22	24	468.9	1
21	1/21/2012	0.0018	0.2097	0.001	0.0083	0.0178	0.1488	0.6024	0.0102	0.0004	0.2248	0	0.0034	0.0126	0.0311	0.7278	0	0.01	0	0.01	0.04	0	0.03	0.01	0.05	77.22	11.33	25	16.3	0
21	3/5/2012	0.0018	0.2097	0.001	0.0083	0.0178	0.1488	0.6024	0.0102	0.0004	0.2248	0	0.0034	0.0126	0.0311	0.7278	0	0.01	0	0	0	0	0	0.02	0.01	0	14.28	25	16.3	1
22	2/19/2013	0.0137	0.2842	0.0029	0.3076	0.0953	0.2108	0.0737	0.0117	0.0137	0.2842	0.0029	0.3076	0.0953	0.2108	0.0737	0.0117	0.01	0	0	0	0	0	0.04	0.01	6.6	7.22	28	118.24	1
22	3/6/2013	0.0137	0.2842	0.0029	0.3076	0.0953	0.2108	0.0737	0.0117	0.0137	0.2842	0.0029	0.3076	0.0953	0.2108	0.0737	0.0117	0	0	0	0	0	0	0.39	0	29.46	7.94	28	118.24	1
22	4/4/2013	0.0137	0.2842	0.0029	0.3076	0.0953	0.2108	0.0737	0.0117	0.0137	0.2842	0.0029	0.3076	0.0953	0.2108	0.0737	0.0117	0	0	0	0.01	0	0.01	0.38	0.01	23.11	15.94	28	118.24	1
23	12/3/2012	0.0164	0.2252	0.0026	0.4161	0.0967	0.1643	0.0637	0.0151	0.0164	0.2252	0.0026	0.4161	0.0967	0.1643	0.0637	0.0151	0	0	0	0	0	0	0.04	0	6.1	10.61	46	5.71	1
23	4/4/2013	0.0164	0.2252	0.0026	0.4161	0.0967	0.1643	0.0637	0.0151	0.0164	0.2252	0.0026	0.4161	0.0967	0.1643	0.0637	0.0151	0.01	0	0.01	0.01	0	0	0.08	0.02	23.11	15.94	46	5.71	1
24	1/23/2012	0.0208	0.2239	0.0014	0.6707	0.0237	0.0475	0	0.012	0	0.0506	0.0014	0.8985	0.0269	0.0218	0	0.0007	0	0	0	0.01	0	0.01	0.01	0.01	87.12	8.44	32	1448.28	0
24	3/5/2012	0.0208	0.2239	0.0014	0.6707	0.0237	0.0475	0	0.012	0	0.0506	0.0014	0.8985	0.0269	0.0218	0	0.0007	0.01	0.01	0.01	0.02	0	0	0.01	0.03	0	13.89	32	1448.28	0
25	8/16/2011	0.02	0.2441	0.0011	0.6374	0.0271	0.0566	0	0.0137	0.008	0.0798	0.0011	0.7694	0.079	0.0571	0	0.0054	0.01	0	0	0	0	0	0.01	0.01	0	18.28	33	1967.3	0
25	9/22/2011	0.02	0.2441	0.0011	0.6374	0.0271	0.0566	0	0.0137	0.008	0.0798	0.0011	0.7694	0.079	0.0571	0	0.0054	0.01	0	0	0.01	0	0.01	0.02	0.02	0	20.72	33	1967.3	0
25	9/23/2011	0.02	0.2441	0.0011	0.6374	0.0271	0.0566	0	0.0137	0.008	0.0798	0.0011	0.7694	0.079	0.0571	0	0.0054	0.01	0	0	0.01	0	0.01	0.01	0.02	0	20.72	33	1967.3	0
25	9/24/2011	0.02	0.2441	0.0011	0.6374	0.0271	0.0566	0	0.0137	0.008	0.0798	0.0011	0.7694	0.079	0.0571	0	0.0054	0	0	0	0.01	0	0.01	0.01	0.01	0	21.72	33	1967.3	0
25	9/25/2011	0.02	0.2441	0.0011	0.6374	0.0271	0.0566	0	0.0137	0.008	0.0798	0.0011	0.7694	0.079	0.0571	0	0.0054	0	0	0.01	0.02	0	0.01	0.17	0.02	0.51	16.89	33	1967.3	1
25	9/26/2011	0.02	0.2441	0.0011	0.6374	0.0271	0.0566	0	0.0137	0.008	0.0798	0.0011	0.7694	0.079	0.0571	0	0.0054	0	0.03	0	0.04	0	0.01	0.57	0.04	1.27	15.89	33	1967.3	1
25	10/6/2011	0.02	0.2441	0.0011	0.6374	0.0271	0.0566	0	0.0137	0.008	0.0798	0.0011	0.7694	0.079	0.0571	0	0.0054	0.01	0.06	0	0.07	0	0.01	0.54	0.08	5.59	13.11	33	1967.3	1
26	8/16/2011	0.0184	0.2086	0.0031	0.4207	0.0987	0.1448	0.0908	0.0151	0	0.198	0	0.0665	0.12	0.4892	0.1264	0	0.02	0	0	0.01	0	0.01	0.01	0.03	0	19.17	15	25.52	0
26	10/6/2011	0.0184	0.2086	0.0031	0.4207	0.0987	0.1448	0.0908	0.0151	0	0.198	0	0.0665	0.12	0.4892	0.1264	0	0.01	0	0.01	0.05	0	0.04	0.05	0.06	5.08	12.67	15	25.52	0
27	12/3/2012	0.0236	0.1067	0.0016	0.6905	0.0686	0.0669	0.0362	0.006	0.0236	0.1067	0.0016	0.6905	0.0686	0.0669	0.0362	0.006	0.01	0	0	0.01	0	0.01	0.01	0.02	6.35	10.67	21	218947.69	0
27	4/4/2013	0.0236	0.1067	0.0016	0.6905	0.0686	0.0669	0.0362	0.006	0.0236	0.1067	0.0016	0.6905	0.0686	0.0669	0.0362	0.006	0.02	0.03	0.01	0.04	0	0	0.03	0.06	22.35	15.33	21	218947.69	0
28	12/3/2012	0.0225	0.1527	0.0004	0.696	0.0548	0.0476	0.0181	0.0079	0.0225	0.1527	0.0004	0.696	0.0548	0.0476	0.0181	0.0079	0.01	0.01	0.01	0.02	0	0	0.01	0.03	6.1	10.61	49	1.8	0
28	3/6/2013	0.0225	0.1527	0.0004	0.696	0.0548	0.0476	0.0181	0.0079	0.0225	0.1527	0.0004	0.696	0.0548	0.0476	0.0181	0.0079	0.01	0	0	0	0	0	0.02	0.01	29.46	7.94	49	1.8	1
28	3/20/2013	0.0225	0.1527	0.0004	0.696	0.0548	0.0476	0.0181	0.0079	0.0225	0.1527	0.0004	0.696	0.0548	0.0476	0.0181	0.0079	0	0	0	0	0	0	0.11	0	13.72	11	49	1.8	1
28	4/4/2013	0.0225	0.1527	0.0004	0.696	0.0548	0.0476	0.0181	0.0079	0.0225	0.1527	0.0004	0.696	0.0548	0.0476	0.0181	0.0079	0	0	0	0	0	0	0.07	0	23.11	15.94	49	1.8	1
29	8/16/2011	0.0197	0.1275	0.0004	0.7219	0.0563	0.0461	0.0193	0.0088	0.0078	0.0858	0	0.7611	0.0462	0.0587	0.03	0.0104	0.01	0	0	0	0	0	0.01	0.01	0	19.17	21	248044.61	0
29	10/6/2011	0.0197	0.1275	0.0004	0.7219	0.0563	0.0461	0.0193	0.0088	0.0078	0.0858	0	0.7611	0.0462	0.0587	0.03	0.0104	0.01	0	0.01	0.05	0	0.04	0.05	0.06	5.08	12.67	21	248044.61	0
30	12/9/2011	0	0.0368	0	0.5376	0.2992	0.1261	0	0.0003	0	0.0186	0	0.7964	0.1571	0.0278	0	0	0	0	0	0	0	0	0.01	0	0	8.78	243	1788.37	1
30	1/21/2012	0	0.0368	0	0.5376	0.2992	0.1261	0	0.0003	0	0.0186	0	0.7964	0.1571	0.0278	0	0	0.01	0	0	0.01	0	0.01	0.01	0.02	86.61	10.67	243	1788.37	0
31	12/9/2011	0	0.0136	0	0.9269	0.0455	0.014	0	0	0	0.0033	0	0.9562	0.0286	0.012	0	0	0	0	0	0	0	0	0.03	0	0	8.56	166	822.8	1
31	1/20/2012	0	0.0136	0	0.9269	0.0455	0.014	0	0	0	0.0033	0	0.9562	0.0286	0.012	0	0	0.01	0	0.02	0.02	0	0	0.01	0.03	39.62	7.17	166	822.8	0
32	1/21/2012	0.0472	0.23	0.0106	0.0248	0.0604	0.2038	0.4168	0.0063	0	0.198	0	0.0665	0.12	0.4892	0.1264	0	0	0	0	0.01	0	0.01	0	0.01	77.22	11.22	29	3.48	0
32	3/5/2012	0.0472	0.23	0.0106	0.0248	0.0604	0.2038	0.4168	0.0063	0	0.198	0	0.0665	0.12	0.4892	0.1264	0	0	0	0.01	0.01	0	0	0.41	0.01	0	14.33	29	3.48	1
33	8/16/2011	0.0106	0.4477	0.0072	0.0412	0.0473	0.1183	0.3245	0.0032	0.0145	0.0848	0.007	0.3493	0.2261	0.211	0.1035	0.0037	0.01	0	0	0	0	0	0.02	0.01	0	19.72	20	7.42	1
33	10/6/2011	0.0106	0.4477	0.0072	0.0412	0.0473	0.1183	0.3245	0.0032	0.0145	0.0848	0.007	0.3493	0.2261	0.211	0.1035	0.0037	0.01	0	0	0	0	0	0.01	0.01	6.35	12.5	20	7.42	0
34	12/9/2011	0.0036	0.5298	0.0026	0.0584	0.0357	0.0792	0.2887	0.002	0.003	0.4398	0.0008	0.1049	0.0943	0.233	0.1228	0.0014	0	0	0	0	0	0	0.01	0	0	8.17	30	524.02	1
34	1/20/2012	0.0036	0.5298	0.0026	0.0584	0.0357	0.0792	0.2887	0.002	0.003	0.4398	0.0008	0.1049	0.0943	0.233	0.1228	0.0014	0	0.01	0	0.01	0	0	0.02	0.01	28.96	7.89	30	524.02	1
35	3/6/2013	0.0256	0.3132	0.0129	0.2972	0.1121	0.1526	0.0855	0.0009	0.014	0.064	0.0065	0.3632	0.2329	0.2136	0.1021	0.0038	0.01	0.01	0	0.01	0	0	0.01	0.02	26.92	7.56	38	38808.41	0
35	3/20/2013	0.0256	0.3132	0.0129	0.2972	0.1121	0.1526	0.0855	0.0009	0.014	0.064	0.0065	0.3632	0.2329	0.2136	0.1021	0.0038	0.01	0	0	0	0	0	0.01	0.01	10.16	10.83	38	38808.41	0
36	8/16/2011	0.0291	0.1706	0.0126	0.3881	0.1357	0.1956	0.0663	0.002	0.0136	0.0602	0.0066	0.3606	0.2349	0.216	0.1042	0.0039	0	0	0	0	0	0	0.01	0	0	20	30	127733.69	1
36	10/6/2011	0.0291	0.1706	0.0126	0.3881	0.1357	0.1956	0.0663	0.002	0.0136	0.0602	0.0066	0.3606	0.2349	0.216	0.1042	0.0039	0.01	0	0	0	0	0	0.01	0.01	6.6	12.28	30	127733.69	0
37	3/20/2013	0.0359	0.339	0.0194	0.2629	0.1322	0.129	0.0794	0.0022	0.0128	0.057	0.007	0.3384	0.2473	0.2213	0.1121	0.0041	0	0.02	0.01	0.04	0	0.01	0.05	0.04	10.16	10.83	67	12.99	1
37	4/4/2013	0.0359	0.339	0.0194	0.2629	0.1322	0.129	0.0794	0.0022	0.0128	0.057	0.007	0.3384	0.2473	0.2213	0.1121	0.0041	0.01	0	0	0	0	0	0.01	0.01	16.76	15.67	67	12.99	0
38	2/19/2013	0.0033	0.0895	0.0009	0.2705	0.1247	0.1397	0.368	0.0035	0.0028	0.0522	0.0002	0.4853	0.1628	0.0898	0.2044	0.0024	0	0	0	0	0	0	0.02	0	2.54	7.17	38	21.44	1
39	12/3/2012	0.0122	0.1967	0.001	0.124	0.1742	0.4233	0.0677	0.001	0.0122	0.1967	0.001	0.124	0.1742	0.4233	0.0677	0.001	0.01	0	0.01	0.01	0	0	0.01	0.02	13.97	10.72	67	3.53	0
39	4/4/2013	0.0122	0.1967	0.001	0.124	0.1742	0.4233	0.0677	0.001	0.0122	0.1967	0.001	0.124	0.1742	0.4233	0.0677	0.001	0.02	0	0	0	0	0	0.04	0.02	16	15.39	67	3.53	1
40	1/21/2012	0.001	0.0841	0.0013	0.2295	0.1195	0.0906	0.4722	0.0018	0.0032	0.0503	0.0002	0.4647	0.1644	0.0952	0.2194	0.0027	0	0	0	0.01	0	0.01	0.01	0.01	74.93	10.83	39	37143.45	0
40	3/5/2012	0.001	0.0841	0.0013	0.2295	0.1195	0.0906	0.4722	0.0018	0.0032	0.0503	0.0002	0.4647	0.1644	0.0952	0.2194	0.0027	0.02	0	0	0	0	0	0.02	0.02	0	14.61	39	37143.45	0
41	12/3/2012	0.0101	0.1822	0.0007	0.1598	0.102	0.3863	0.1581	0.0007	0	0.1766	0	0.5141	0.0299	0.2724	0.0071	0	0.01	0	0.01	0.02	0	0.01	0.02	0.03	13.97	10.72	57	9.67	0
41	4/4/2013	0.0101	0.1822	0.0007	0.1598	0.102	0.3863	0.1581	0.0007	0	0.1766	0	0.5141	0.0299	0.2724	0.0071	0	0.01	0	0	0.05	0	0.05	0.03	0.06	16	15.39	57	9.67	0
42	8/16/2011	0.0184	0.0715	0.0054	0.0648	0.1901	0.206	0.4122	0.0314	0.0087	0.0901	0.0155	0.2354	0.153	0.2022	0.2818	0.0133	0.01	0	0	0	0	0	0.01	0.01	0	20	51	218.98	0
42	10/6/2011	0.0184	0.0715	0.0054	0.0648	0.1901	0.206	0.4122	0.0314	0.0087	0.0901	0.0155	0.2354	0.153	0.2022	0.2818	0.0133	0	0	0	0	0	0	0.01	0	6.35	12.17	51	218.98	1
43	8/18/2011	0.0163	0.1768	0.0406	0.145	0.0716	0.0828	0.4306	0.0364	0.0224	0.0758	0.0625	0.1345	0.1161	0.1056	0.3848	0.0984	0.01	0	0	0	0	0	0.01	0.01	0	20.5	63	2959.32	0
43	10/6/2011	0.0163	0.1768	0.0406	0.145	0.0716	0.0828	0.4306	0.0364	0.0224	0.0758	0.0625	0.1345	0.1161	0.1056	0.3848	0.0984	0	0	0	0	0	0	0.01	0	6.6	12.06	63	2959.32	1
44	8/18/2011	0.0122	0.2779	0.0036	0.2342	0.1479	0.1778	0.1387	0.0077	0.0045	0.0737	0.0007	0.3588	0.3496	0.2016	0.0103	0.0009	0.01	0	0	0	0	0	0.01	0.01	0	21.72	94	29394.85	0
44	10/6/2011	0.0122	0.2779	0.0036	0.2342	0.1479	0.1778	0.1387	0.0077	0.0045	0.0737	0.0007	0.3588	0.3496	0.2016	0.0103	0.0009	0.01	0	0	0.01	0	0.01	0.01	0.02	6.86	11.11	94	29394.85	0
45	8/18/2011	0.0057	0.0534	0	0.2549	0.3811	0.3047	0	0	0.005	0.0442	0.001	0.2552	0.3999	0.2556	0.0381	0.0009	0.01	0	0	0	0	0	0.01	0.01	0	22.5	123	4767.84	0
45	10/6/2011	0.0057	0.0534	0	0.2549	0.3811	0.3047	0	0	0.005	0.0442	0.001	0.2552	0.3999	0.2556	0.0381	0.0009	0	0	0	0	0	0	0.01	0	4.83	10.78	123	4767.84	1
46	8/16/2011	0.0296	0.1675	0.0041	0.7564	0.0104	0.0087	0	0.0232	0.0098	0.0876	0.0009	0.8074	0.0498	0.0333	0.0074	0.0038	0.01	0	0	0	0	0	0.01	0.01	0	18.28	7	902.23	0
46	9/22/2011	0.0296	0.1675	0.0041	0.7564	0.0104	0.0087	0	0.0232	0.0098	0.0876	0.0009	0.8074	0.0498	0.0333	0.0074	0.0038	0	0	0	0.01	0	0.01	0.01	0.01	0	20.89	7	902.23	0
46	9/23/2011	0.0296	0.1675	0.0041	0.7564	0.0104	0.0087	0	0.0232	0.0098	0.0876	0.0009	0.8074	0.0498	0.0333	0.0074	0.0038	0	0	0	0	0	0	0.01	0	0	21	7	902.23	1
46	9/24/2011	0.0296	0.1675	0.0041	0.7564	0.0104	0.0087	0	0.0232	0.0098	0.0876	0.0009	0.8074	0.0498	0.0333	0.0074	0.0038	0.01	0	0	0.01	0	0.01	0.02	0.02	0	22	7	902.23	0
46	9/25/2011	0.0296	0.1675	0.0041	0.7564	0.0104	0.0087	0	0.0232	0.0098	0.0876	0.0009	0.8074	0.0498	0.0333	0.0074	0.0038	0	0	0	0	0	0	0.01	0	0.51	16.94	7	902.23	1
46	9/26/2011	0.0296	0.1675	0.0041	0.7564	0.0104	0.0087	0	0.0232	0.0098	0.0876	0.0009	0.8074	0.0498	0.0333	0.0074	0.0038	0	0	0	0.01	0	0.01	0.02	0.01	1.78	16.06	7	902.23	1
46	10/6/2011	0.0296	0.1675	0.0041	0.7564	0.0104	0.0087	0	0.0232	0.0098	0.0876	0.0009	0.8074	0.0498	0.0333	0.0074	0.0038	0.01	0.06	0	0.07	0	0.01	0.57	0.08	5.84	13.11	7	902.23	1
